# Supplementary material for: Hollow-Channel Paper Analytical Devices Supported Biofuel Cell-Based Self-Powered Molecularly Imprinted Polymer Sensor for Pesticide Detection
Source: Biosensors (Basel). 2022 Nov 5;12(11):974. doi: 10.3390/bios12110974 (PMC9687901; doi:10.3390/bios12110974)
Supplement: Supplementary file 1 [file biosensors-12-00974-s001.zip]

Archive with 1 entries (1 files):
- biosensors-1972507-supplementary.pdf
